# Supplementary material for: Computer-Aided Drug Design and Synthesis of Rhenium Clotrimazole Antimicrobial Agents
Source: Antibiotics (Basel). 2023 Mar 20;12(3):619. doi: 10.3390/antibiotics12030619 (PMC10044843; doi:10.3390/antibiotics12030619)
Supplement: Supplementary file 1 [file antibiotics-12-00619-s001.zip]

Archive with 1 entries (1 files):
- antibiotics-2280159-supplementary.pdf
